# Supplementary material for: Comparative mitochondrial genome analysis reveals intron dynamics and gene rearrangements in two Trametes species
Source: Sci Rep. 2021 Jan 28;11:2569. doi: 10.1038/s41598-021-82040-7 (PMC7843977; doi:10.1038/s41598-021-82040-7)
Supplement: Supplementary file 1 — Supplementary Information. [file 41598_2021_82040_MOESM1_ESM.xlsx]

## Sheet: Title page
Scientific Reports
Comparative mitochondrial genome analysis reveals intron dynamics and gene rearrangements in two Trametes species
Running title: Mitogenomes of two Trametes species
Cheng Chen1#, Qiang Li2#, Rongtao Fu1, Jian Wang1, Guangmin Deng3, Xiaojuan Chen1, Daihua Lu1*
1 Institute of plant protection, Sichuan Academy of Agricultural Sciences, Key Laboratory of Integrated Pest Management on Crops in Southwest, Ministry of Agriculture, Chengdu, P.R. China;
2 Key Laboratory of Coarse Cereal Processing, Ministry of Agriculture and Rural Affairs, School of Food and Biological Engineering, Chengdu University, Chengdu, P.R. China;
3 Sichuan Academy of Agricultural Sciences, Chengdu, P.R. China;
*Corresponding author:
Daihua Lu (Daihualu@126.com)
Phone: +86-028-84504096;
*Present address: Sichuan Academy of Agricultural Sciences, 20 # Jingjusi Rd, Chengdu, 610066, Sichuan, P.R. China
# Cheng Chen and Qiang Li contributed equally to this work

## Sheet: Table S1
Table S1 Comparison on mitogenomes among 14 Polyporales species
Item	Fomitopsis palustris	Laetiporus sulphureus	Phlebia radiata	Ganoderma tsugae	Ganoderma leucocontextum	Ganoderma calidophilum	Ganoderma applanatum	Ganoderma lucidum	Ganoderma meredithae	Ganoderma sinense	Trametes cingulata	Trametes coccinea	Trametes hirsuta	Trametes versicolor
Phylum	Basidiomycota	Basidiomycota	Basidiomycota	Basidiomycota	Basidiomycota	Basidiomycota	Basidiomycota	Basidiomycota	Basidiomycota	Basidiomycota	Basidiomycota	Basidiomycota	Basidiomycota	Basidiomycota
Order	Polyporales	Polyporales	Polyporales	Polyporales	Polyporales	Polyporales	Polyporales	Polyporales	Polyporales	Polyporales	Polyporales	Polyporales	Polyporales	Polyporales
Family	Fomitopsidaceae	Laetiporaceae	Meruliaceae	Polyporaceae	Polyporaceae	Polyporaceae	Polyporaceae	Polyporaceae	Polyporaceae	Polyporaceae	Polyporaceae	Polyporaceae	Polyporaceae	Polyporaceae
Accession number	AP017926	MG519331	HE613568	MH252533	MH252534	MH252535	KR109212	KC763799	KP410262	KF673550	GU723273	MT479166	MG775432	MT479165
Genome size (bp)	63479	101111	156348	92511	88194	124588	119803	60635	78447	86451	91500	99976	59039	67318
GC content (%)	24	36.3	31.2	26.6736	27.0789	25.435	26.7	26.7	26.1	26.8	24.5	24.68	24.1	25.44
AT-skew	0.013	-0.026	0.003	0.0206236	-0.00307874	0.0152531	0.019	0.002	0.003	0.031	0.001	-0.0002	-0.006	0.017
GC-skew	0.016	-0.052	0.016	0.0495218	-0.00946319	0.0628294	0.046	0.059	0.041	0.066	0.091	0.092	0.051	0.007
No. of PCGs (Non-intronic ORFs)	25	33	79	34	39	47	15	22	15	22	20	20	18	25
No. of introns	6	16	36	24	19	31	30	11	18	30	26	38	9	14
Intronic ORFs	8	5	47	23	18	29	33	11	18	24	/	34	6	13
No. of rRNAs	2	2	2	2	2	2	2	2	2	2	2	2	2	2
No. of tRNAs	26	25	28	25	26	25	25	26	29	28	25	27	26	27

## Sheet: Table S2
Table S2 Characterization of the mitogenome of two Trametes species
Trametes versicolor							Trametes coccinea
Gene	Start	Stop	Length	Strand	Intergenic nucleotides (bp)	Notes	Gene	Start	Stop	Length	Strand	Intergenic nucleotides (bp)	Notes
orf322	211	1179	969	+		GIY-YIG endonuclease	orf389	211	1380	1170	+		GIY-YIG endonuclease
orf324	1537	2511	975	+		LAGLIDADG endonuclease	orf331	1797	2792	996	+		LAGLIDADG endonuclease
orf380	3035	4177	1143	+		GIY-YIG endonuclease	orf306	3123	4043	921	+		LAGLIDADG endonuclease
orf363	4917	6008	1092	+		hypothetical protein	orf354	5209	6273	1065	+		hypothetical protein
orf316	6188	7138	951	+		LAGLIDADG endonuclease	orf298	6522	7418	897	+		LAGLIDADG endonuclease
orf324	7669	8643	975	+		LAGLIDADG endonuclease	orf323	7919	8890	972	+		LAGLIDADG endonuclease
orf345	8819	9856	1038	+		LAGLIDADG endonuclease	orf346	8968	10008	1041	+		LAGLIDADG endonuclease
orf425	9916	11193	1278	+		LAGLIDADG endonuclease	orf291	10171	11046	876	+		LAGLIDADG endonuclease
orf320	11301	12263	963	+		LAGLIDADG endonuclease	orf215	11369	12016	648	+		LAGLIDADG endonuclease
orf247	12518	13261	744	+		LAGLIDADG endonuclease	orf329	12428	13417	990	+		LAGLIDADG endonuclease
orf118	13969	14325	357	+		hypothetical protein	orf277	14422	15255	834	+		GIY-YIG endonuclease
orf267	14723	15526	804	+		GIY-YIG endonuclease	orf291	15414	16289	876	+		LAGLIDADG endonuclease
cox1	1	16250	16250	+	305		orf373	16669	17790	1122	+		LAGLIDADG endonuclease
exon1	1	209	209	+			orf219	19551	20210	660	+		hypothetical protein
exon2	1473	1536	64	+			orf267	20702	21505	804	+		GIY-YIG endonuclease
exon3	2816	3032	217	+			cox1	1	22267	22267	+	1511
exon4	4462	4573	112	+			exon1	1	209	209	+
exon5	6082	6185	104	+			exon2	1769	1796	28	+
exon6	7646	7667	22	+			exon3	3081	3121	41	+
exon7	8740	8815	76	+			exon4	4434	4757	324	+
exon8	9901	9914	14	+			exon5	6379	6482	104	+
exon9	11222	11300	79	+			exon6	7908	7918	11	+
exon10	12311	12517	207	+			exon7	8956	8966	11	+
exon11	13550	13704	155	+			exon8	10095	10170	76	+
exon12	14680	14722	43	+			exon9	11282	11368	87	+
exon13	15966	16250	285	+			exon10	12350	12426	77	+
intron1	210	1472	1263	+		Group IB	exon11	13745	13830	86	+
intron2	1537	2815	1279	+		Group IA	exon12	15364	15413	50	+
intron3	3033	4461	1429	+		Group IB	exon13	16660	16666	7	+
intron4	4574	6081	1508	+		Group IB	exon14	17799	17946	148	+
intron5	6186	7645	1460	+		Group ID	exon15	20659	20701	43	+
intron6	7668	8739	1072	+		Group IB	exon16	21983	22267	285	+
intron7	8816	9900	1085	+		Group IB	intron1	210	1768	1559	+		Group IB
intron8	9915	11221	1307	+		Group IB	intron2	1797	3080	1284	+		Group IB
intron9	11301	12310	1010	+		Group IB	intron3	3122	4433	1312	+		Group IB(5')
intron10	12518	13549	1032	+		Group I(derived)	intron4	4758	6378	1621	+		Group IB
intron11	13705	14679	975	+		Group IB	intron5	6483	7907	1425	+		Group ID
intron12	14723	15965	1243	+		Group IA	intron6	7919	8955	1037	+		Group IB
nad4	16556	18010	1455	+	783		intron7	8967	10094	1128	+		Group IB
trnA(tgc)	18794	18865	72	+	65		intron8	10171	11281	1111	+		Group IB
trnF(gaa)	18931	19002	72	+	83		intron9	11369	12349	981	+		Group IB
trnT(tgt)	19086	19158	73	+	2		intron10	12427	13744	1318	+		Group IB
trnQ(ttg)	19161	19234	74	+	82		intron11	13831	15363	1533	+		Group IB
trnK(ttt)	19317	19389	73	+	145		intron12	15414	16659	1246	+		Group I(derived)
trnY(gta)	19535	19617	83	+	13		intron13	16667	17798	1132	+		Group IB
trnM(cat)	19631	19704	74	+	195		intron14	17947	20658	2712	+		Group IB
trnS(tga)	19900	19987	88	+	480		intron15	20702	21982	1281	+		Group IA
trnS(gct)	20468	20548	81	+	134		orf346	24292	25332	1041	+		LAGLIDADG endonuclease
nad2	20683	22182	1500	+	1		nad4	23779	26429	2651	+	898
nad3	22184	22549	366	+	374		exon1	23779	24291	513	+
trnG(tcc)	22924	22995	72	+	174		exon2	25494	26429	936	+
trnW(cca)	23243	23170	74	-	90		intron1	24292	25493	1202	+		Group IB
trnD(gtc)	23334	23406	73	+	78		cox3	27328	29718	2391	+	1026
atp9	23485	23706	222	+	1104		exon1	27328	27964	637	+
orf576	24811	26541	1731	+	237	LAGLIDADG endonuclease	exon2	29546	29718	173	+
rnl	26779	31422	4644	+	1384		intron1	27965	29545	1581	+		Group IA
exon1	26779	28462	1684	+			nad4L	30745	31011	267	+	-1
exon2	29780	30659	880	+			orf252	31437	32195	759	+		LAGLIDADG endonuclease
exon3	30963	31422	460	+			orf425	32628	33905	1278	+		LAGLIDADG endonuclease
intron1	28463	29779	1317	+		Group IC2	orf286	34161	35021	861	+		LAGLIDADG endonuclease
intron2	30660	30962	303	+		Group IA	nad5	31011	37437	6427	+	566
orf424	28463	29734	1272	+		LAGLIDADG endonuclease	exon1	31011	31436	426	+
orf239	32807	33526	720	+	838	hypothetical protein	exon2	32532	32627	96	+
nad5	36350	34365	1986	-	-1		exon3	33966	34160	195	+
nad4L	36616	36350	267	-	332		exon4	35371	37437	2067	+
cox3	37758	36949	810	-	1342		intron1	31437	32531	1095	+		Group ID
orf436	40411	39101	1311	-	435	hypothetical protein	intron2	32628	33965	1338	+		Group IC2
trnS(gct)	40927	40847	81	-	242		intron3	34161	35370	1210	+		Group IB
trnR(tct)	41240	41170	71	-	243		orf270	38004	38816	813	+	1144	hypothetical protein
atp8	41642	41484	159	-	1346		atp8	39961	40119	159	+	602
trnE(ttc)	43060	42989	72	-	80		trnR(tct)	40722	40792	71	+	244
trnC(gca)	43212	43141	72	-	453		trnI(gat)	41037	41107	71	+	1094
orf955	46530	43666	2865	-	113	DNA polymerase	trnA(tgc)	42202	42273	72	+	41
orf528	48230	46644	1587	-	53	RNA polymerase	trnF(gaa)	42315	42386	72	+	58
orf759	50563	48284	2280	-	412	RNA polymerase	trnT(tgt)	42445	42517	73	+	2
orf253	50976	51737	762	+	125	LAGLIDADG endonuclease	trnQ(ttg)	42520	42593	74	+	29
orf113	51863	52204	342	+	122	hypothetical protein	trnK(ttt)	42623	42695	73	+	107
orf110	52327	52659	333	+	437	hypothetical protein	trnY(gta)	42803	42885	83	+	50
orf112	53097	53435	339	+	1032	hypothetical protein	trnM(cat)	42936	43009	74	+	50
nad1	54468	55484	1017	+	152		trnS(tga)	43060	43147	88	+	425
trnI(gat)	55637	55707	71	+	388		trnS(gct)	43573	43653	81	+	98
cob	56096	57262	1167	+	411	1167	nad2	43752	45257	1506	+	1
atp6	58447	57674	774	-	318		nad3	45259	45618	360	+	3590
nad6	59377	58766	612	-	251		trnG(tcc)	49209	49280	72	+	24
rps3	60612	59629	984	-	458	ribosomal protein S3	trnW(cca)	49378	49305	74	-	92
cox2	61826	61071	756	-	476		trnD(gtc)	49471	49543	73	+	85
trnR(tcg)	62374	62303	72	-	56		atp9	49629	49850	222	+	106
trnL(tag)	62506	62431	76	-	83		trnH(gtg)	49957	50029	73	+	445
trnV(tac)	62663	62590	74	-	137		trnM(cat)	50475	50546	72	+	297
rns	64313	62801	1513	-	1018		rns	50844	52365	1522	+	13
trnM(cat)	65403	65332	72	-	412		trnV(tac)	52379	52452	74	+	79
trnH(gtg)	65888	65816	73	-	443		trnL(tag)	52532	52607	76	+	13
trnP(tgg)	66332	66406	75	+	45		trnR(tcg)	52621	52692	72	+	362
trnN(gtt)	66452	66525	74	+	296		orf215	53910	54557	648	+		LAGLIDADG endonuclease
trnL(taa)	66822	66905	84	+	31		orf423	56262	57533	1272	+		LAGLIDADG endonuclease
trnM(cat)	66937	67008	72	+	99		cox2	53055	58574	5520	+	403
trnE(ttc)	67108	67179	72	+	139		exon1	53055	53288	234	+
							exon2	56049	56261	213	+
							exon3	57581	57790	210	+
							exon4	58464	58574	111	+
							intron1	53289	56048	2760	+		Group IB
							intron2	56262	57580	1319	+		Group IC2
							intron3	57791	58463	673	+		Group IC1
							rps3	58978	60039	1062	+	213	ribosomal protein S3
							nad6	60253	60864	612	+	433
							atp6	61298	62071	774	+	1044
							rnl	63116	76374	13259	+	1435
							exon1	63116	63700	585	+
							exon2	65142	65323	182	+
							exon3	66640	67749	1110	+
							exon4	69047	69156	110	+
							exon5	70873	71425	553	+
							exon6	72513	72561	49	+
							exon7	73504	73589	86	+
							exon8	74636	74645	10	+
							exon9	76058	76374	317	+
							intron1	63701	65141	1441	+		Group IA3
							intron2	65324	66639	1316	+		Group IC2
							intron3	67750	69046	1297	+		Group IC2
							intron4	69157	70872	1716	+		Group II
							intron5	71426	72512	1087	+		Group IA
							intron6	72562	73503	942	+		Group IB
							intron7	73590	74635	1046	+		Group IA
							intron8	74646	76057	1412	+		Group IB
							orf219	64372	65031	660	+		LAGLIDADG endonuclease
							orf424	65324	66595	1272	+		LAGLIDADG endonuclease
							orf416	67750	69000	1251	+		LAGLIDADG endonuclease
							orf309	69823	70752	930	+		LAGLIDADG endonuclease
							orf213	71779	72420	642	+		LAGLIDADG endonuclease
							orf217	73667	74320	654	+		LAGLIDADG endonuclease
							orf305	74819	75736	918	+		GIY-YIG endonuclease
							trnC(gca)	77810	77881	72	+	292
							orf242	78174	78902	729	+	942	LAGLIDADG endonuclease
							orf246	79845	80582	738	+	177	DNA polymerase
							orf178	80760	81296	537	+	445	DNA polymerase
							trnY(gta)	81742	81813	72	+	430
							orf105	82244	82561	318	+	1362
							trnC(gca)	83924	83995	72	+	318
							nad1	84314	85330	1017	+	533
							orf106	88246	88566	321	+		hypothetical protein
							orf273	89392	90213	822	+		LAGLIDADG endonuclease
							orf357	90743	91816	1074	+		GIY-YIG endonuclease
							orf299	92270	93169	900	+		LAGLIDADG endonuclease
							orf410	93828	95060	1233	+		intron-encoded RNA maturase bI4
							orf411	95811	97046	1236	+		hypothetical protein
							cob	85864	97512	11649	+	1724
							exon1	85864	86064	201	+
							exon2	87578	87658	81	+
							exon3	89296	89391	96	+
							exon4	90728	90742	15	+
							exon5	92171	92267	97	+
							exon6	93562	93827	266	+
							exon7	95257	95366	110	+
							exon8	97212	97512	301	+
							intron1	86065	87577	1513	+		Group IB(3')
							intron2	87659	89295	1637	+
							intron3	89392	90727	1336	+		Group ID
							intron4	90743	92170	1428	+		Group ID
							intron5	92268	93561	1294	+		Group IA
							intron6	93828	95256	1429	+		Group IB
							intron7	95367	97211	1845	+		Group IB
							trnP(tgg)	99237	99311	75	+	32
							trnN(gtt)	99344	99417	74	+	74
							trnL(taa)	99492	99575	84	+	48
							trnM(cat)	99624	99695	72	+	61
							trnE(ttc)	99757	99828	72	+	148

## Sheet: Table S3
Table S3 Local BLAST analysis of the two Trametes mitogenomes against themselves
Species	Identitie (%)	Aligned length (bp)	Mismatched bases (bp)	Gaps (bp)	From	To	From	To	Evalue
Trametes versicolor	96.97	33	1	0	19043	19075	65256	65224	9.61e-08
Trametes versicolor	96.97	33	1	0	65224	65256	19075	19043	9.61e-08
Trametes versicolor	100	39	0	0	18512	18550	66669	66707	1.25e-12
Trametes versicolor	100	40	0	0	66668	66707	18511	18550	3.58e-13
Trametes versicolor	97.561	41	1	0	14483	14523	18514	18554	4.36e-12
Trametes versicolor	85.366	41	6	0	1305	1345	4306	4346	1.43e-05
Trametes versicolor	95.122	41	2	0	19774	19814	20032	20072	5.31e-11
Trametes versicolor	95.122	41	2	0	20032	20072	19774	19814	5.31e-11
Trametes versicolor	97.561	41	1	0	18514	18554	14483	14523	4.36e-12
Trametes versicolor	83.721	43	7	0	17875	17917	17917	17875	4.98e-05
Trametes versicolor	97.674	43	1	0	50825	50867	36776	36734	3.58e-13
Trametes versicolor	100	46	0	0	38167	38212	66076	66031	1.98e-16
Trametes versicolor	97.826	46	1	0	40708	40753	66076	66031	8.42e-15
Trametes versicolor	97.826	46	1	0	66031	66076	40753	40708	8.42e-15
Trametes versicolor	100	46	0	0	66031	66076	38212	38167	1.98e-16
Trametes versicolor	92.308	52	3	1	52254	52304	51788	51839	3.58e-13
Trametes versicolor	98.077	52	1	0	50589	50640	51839	51788	4.66e-18
Trametes versicolor	94.643	56	1	1	66671	66724	14483	14538	5.67e-17
Trametes versicolor	91.071	56	4	1	52250	52304	50644	50589	1.03e-13
Trametes versicolor	94.643	56	1	1	14483	14538	66671	66724	5.67e-17
Trametes versicolor	91.071	56	4	1	50589	50644	52304	52250	1.03e-13
Trametes versicolor	84.211	57	8	1	23913	23968	19830	19774	7.89e-09
Trametes versicolor	91.667	60	5	0	53946	54005	55523	55582	5.67e-17
Trametes versicolor	91.935	62	5	0	55523	55584	53946	54007	4.66e-18
Trametes versicolor	100	73	0	0	42999	43071	67169	67097	4.36e-31
Trametes versicolor	100	73	0	0	13839	13911	16421	16493	4.36e-31
Trametes versicolor	88.75	80	8	1	5821	5900	42746	42668	2.58e-21
Trametes versicolor	100	81	0	0	67097	67177	43071	42991	1.98e-35
Trametes versicolor	88.298	94	11	0	42837	42930	5730	5637	2.75e-27
Trametes versicolor	99.145	117	1	0	16377	16493	13795	13911	2.41e-53
Trametes versicolor	86.066	122	17	0	5609	5730	42958	42837	2.41e-34
Trametes versicolor	99.286	140	0	1	20434	20572	40962	40823	9.58e-65
Trametes versicolor	99.286	140	0	1	40823	40962	20572	20434	9.58e-65
Trametes versicolor	68.132	182	31	3	2661	2816	30783	30963	8.42e-15
Trametes versicolor	82.036	167	22	4	42532	42691	6042	5877	3.82e-38
Trametes versicolor	68.132	182	31	3	30783	30963	2661	2816	8.42e-15
Trametes versicolor	88.496	226	16	1	40543	40758	37992	38217	2.41e-72
Trametes versicolor	91.667	240	10	1	37983	38222	40534	40763	9.58e-65
Trametes coccinea	85	40	6	0	30410	30449	29672	29711	0.00011
Trametes coccinea	91.489	47	4	0	21695	21741	71541	71587	3.36e-11
Trametes coccinea	91.489	47	4	0	71541	71587	21695	21741	3.36e-11
Trametes coccinea	93.878	49	3	0	23644	23692	22525	22573	2.26e-13
Trametes coccinea	79.245	53	7	2	79282	79332	79332	79282	0.005
Trametes coccinea	84.906	53	8	0	31922	31974	72126	72178	4.99e-09
Trametes coccinea	84.906	53	8	0	72126	72178	31922	31974	4.99e-09
Trametes coccinea	85.455	55	8	0	23216	23270	78725	78779	4.09e-10
Trametes coccinea	82.456	57	8	1	29672	29726	30410	30466	2.12e-07
Trametes coccinea	80.702	57	10	1	27063	27118	19282	19338	9.01e-06
Trametes coccinea	80.702	57	10	1	19282	19338	27063	27118	9.01e-06
Trametes coccinea	96.923	65	2	0	37532	37596	36573	36637	1.1e-23
Trametes coccinea	83.333	72	12	0	78591	78662	82532	82603	6.48e-14
Trametes coccinea	83.333	72	12	0	82532	82603	78591	78662	6.48e-14
Trametes coccinea	96.104	77	3	0	83921	83997	81739	81815	1.43e-28
Trametes coccinea	97.403	77	2	0	83921	83997	77807	77883	3.36e-30
Trametes coccinea	97.436	78	2	0	77806	77883	83920	83997	9.62e-31
Trametes coccinea	82.143	84	15	0	7704	7787	92010	92093	4.37e-16
Trametes coccinea	96.429	84	3	0	36554	36637	37513	37596	2.26e-32
Trametes coccinea	82.143	84	15	0	92010	92093	7704	7787	4.37e-16
Trametes coccinea	91.86	86	7	0	4440	4525	41998	42083	4.98e-28
Trametes coccinea	91.86	86	7	0	41998	42083	4440	4525	4.98e-28
Trametes coccinea	90.816	98	7	1	22483	22580	23604	23699	2.75e-31
Trametes coccinea	76.699	103	24	0	82676	82778	78735	78837	1.86e-14
Trametes coccinea	77.193	114	25	1	78735	78847	82676	82789	1.25e-16
Trametes coccinea	83.333	120	15	2	7666	7780	90425	90544	1.74e-27
Trametes coccinea	74.576	118	26	4	45439	45554	45830	45945	4.09e-10
Trametes coccinea	80	120	23	1	91968	92086	90425	90544	1.34e-22
Trametes coccinea	80	120	23	1	90425	90544	91968	92086	1.34e-22
Trametes coccinea	83.333	120	15	2	90425	90544	7666	7780	1.74e-27
Trametes coccinea	80.282	142	28	0	32662	32803	56296	56437	3.36e-30
Trametes coccinea	78.873	142	30	0	56296	56437	65358	65499	1.74e-27
Trametes coccinea	78.873	142	30	0	65358	65499	56296	56437	1.74e-27
Trametes coccinea	80.282	142	28	0	56296	56437	32662	32803	3.36e-30
Trametes coccinea	98.795	166	1	1	77805	77969	81737	81902	6.48e-33
Trametes coccinea	80.919	283	28	3	81738	81999	83920	84197	3.58e-36
Trametes coccinea	85.556	270	10	3	81737	81999	77805	78052	3.14e-43
Trametes coccinea	82.237	304	36	4	32662	32965	67784	68069	2.57e-82
Trametes coccinea	77.284	405	61	7	67784	68162	32662	33061	4.97e-85
Trametes coccinea	75	444	65	9	67752	68157	65326	65761	8.98e-82
Trametes coccinea	74.382	445	66	8	65326	65761	67752	68157	3.82e-80
Trametes coccinea	66.405	637	172	15	56258	56864	67746	68370	1.52e-34
Trametes coccinea	66.405	637	172	15	67746	68370	56258	56864	2.94e-37
Trametes coccinea	70.523	994	250	20	65351	66321	32655	33628	8.4e-114
Trametes coccinea	70.333	991	257	18	32655	33628	65351	66321	2.93e-113

## Sheet: Table S4
Table S4 Tandem repeats detected in the two mitogenomes of Trametes using the online program Tandem Repeats Finder
Species	Indices	Period Size	Copy Number	Consensus Size	Percent Matches	Percent Indels	Score	Entropy (0-2)	Repeat motif
Trametes versicolor	289--324	3	12	3	87	0	54	1.02	AAT
Trametes versicolor	12091--12129	21	2	20	85	14	55	1.43	TTAATTTATTTCTGATAAAT
Trametes versicolor	17045--17095	23	2.2	23	83	13	61	1.59	TTCTTTATTTATACTTTTAGCTG
Trametes versicolor	17264--17299	18	2	18	89	10	56	1.9	TTAGCAGGTACTATCTTA
Trametes versicolor	20618--20672	25	2.2	25	81	18	71	1.06	GAAAAACAAAAAAATATAATACAAA
Trametes versicolor	22673--22754	20	4.4	18	86	10	78	1.02	TTTATATTATTATATTAT
Trametes versicolor	22694--22754	5	12.2	5	100	0	122	0.97	TATAT
Trametes versicolor	26683--26714	4	8	4	100	0	64	0.81	AAAT
Trametes versicolor	34923--34956	14	2.3	15	90	5	52	1.54	AAATAAATCCGAAGA
Trametes versicolor	37859--37902	4	10.8	4	87	4	61	0.99	ATTT
Trametes versicolor	37837--37902	21	3.1	21	82	0	78	1.02	ATTTTAATTAATTATTTATTT
Trametes versicolor	37907--37958	21	2.5	20	81	12	59	1	TTTTTTTTTTAATTTAAAAA
Trametes versicolor	46853--46895	18	2.4	18	84	7	52	1.22	TAATATTAATAAGTTTAA
Trametes versicolor	46851--46880	14	2.1	15	93	6	53	1	TTTAATATATATTAA
Trametes versicolor	50661--50689	6	5	6	91	8	51	0.89	AAATAT
Trametes versicolor	50650--50688	11	3.3	11	86	13	51	0.86	ATAAAATATAA
Trametes versicolor	51832--51859	7	4	7	100	0	56	0.99	TTAATAT
Trametes versicolor	52673--52742	12	6.1	12	74	15	76	1.63	AATTCAAATGAT
Trametes versicolor	52656--52776	45	2.7	45	97	0	224	1.63	CTAAAGATAGTAATAATAATTCAAATGATAATTCAAATGATAGTT
Trametes versicolor	52756--52803	15	3	15	81	9	51	1.14	TAATAATAATTAAAA
Trametes versicolor	52760--52794	18	1.9	18	94	0	61	1.21	AATAATTAAAATAATAAG
Trametes versicolor	52881--52948	5	13	5	96	3	109	0.7	CAAAA
Trametes versicolor	54006--54061	5	11.2	5	81	14	62	0.75	ATAAA
Trametes versicolor	54011--54070	10	5.7	11	78	11	56	0.75	AAAAATAAAAT
Trametes versicolor	55583--55629	14	3.4	14	84	0	58	0.66	ATAAAAAAAAAAAA
Trametes versicolor	55585--55625	19	2	21	90	9	68	0.6	AAAAAAAATAATATATAAAAA
Trametes versicolor	55585--55638	18	3	18	86	5	65	0.73	AAAAAAAATAATATATAA
Trametes versicolor	55706--55734	12	2.3	13	94	5	51	0.74	TAAAAAATAAATA
Trametes versicolor	58446--58485	21	1.9	21	84	0	53	0.77	ATTTTGTTATTTAATTTTTTT
Trametes versicolor	59441--59473	5	6.6	5	92	0	57	0.98	TATTA
Trametes versicolor	60993--61065	37	2	39	82	12	93	1.27	ATATTAGTAAATATAATATATCATTTTGATATATTTATT
Trametes versicolor	61828--61869	19	2.3	19	87	4	59	0.92	ATTTATTTAAATATATTTT
Trametes versicolor	64407--64441	18	1.9	18	88	0	52	0.82	TAATTTTAATTTTTATTA
Trametes coccinea	12464--12507	14	3.2	13	81	12	52	0.92	TTTATTATTTTTA
Trametes coccinea	34171--34211	22	2	19	86	13	55	0.84	ATTTTTATATTATTTTTAT
Trametes coccinea	43533--43567	16	2.1	17	94	5	63	0.72	AAAATATAATAAAAATA
Trametes coccinea	50694--50730	19	2	18	89	5	56	0.96	TTTTATTTAATTAATTAA
Trametes coccinea	83799--83833	7	5	7	100	0	70	0.59	TTTTTTG
Trametes coccinea	85702--85744	20	2.2	19	83	8	50	0.95	AAAAAAATAATATTATATT
Trametes coccinea	99725--99754	12	2.4	13	94	5	53	0.95	AATTAATAAATTA

## Sheet: Table S5
Table S5 Local BLAST searches between the mitochondrial and the nuclear genomes of two Trametes species
Mitogenome	Nuclear Genome	Identity (%)	Alignment length (bp)	Mismatches (bp)	Gap (bp)	Mitogenome		Nuclear genome		Evalue
						From	To	From	To
Trametes versicolor	NW_007360334.1	100	45	0	0	65539	65583	516792	516836	1.34e-13
Trametes coccinea	KZ084305.1	98.718	156	1	1	84153	84308	1025	871	2.23e-71
Trametes coccinea	KZ084305.1	90.751	173	11	4	78008	78180	1025	858	2.28e-56
Trametes coccinea	KZ084101.1	98.438	128	2	0	86600	86727	151505	151378	2.28e-56
Trametes coccinea	KZ084181.1	100	47	0	0	25005	25051	19621	19667	1.12e-14

## Sheet: Table S6
					Table S6 Species, and GenBank accession number used for phylogenetic analysis in this study
					ID	Species	GenBank accession number	Order	Family
					Abis	Agaricus bisporus	JX271275	Agaricales	Agaricaceae
					Ccin	Coprinopsis cinerea	NW_003307477		Psathyrellaceae
					Lame	Laccaria amethystina	MK697669		Hydnangiaceae
					Lbic	Laccaria bicolor	MK697670
					Ldec	Lyophyllum decastes	MH447974		Lyophyllaceae
					Lshi	Lyophyllum shimeji	MH447975
					Tmat	Tricholoma matsutake	JX985789		Tricholomataceae
					Abor	Armillaria borealis	MH407470		Physalacriaceae
					Asol	Armillaria solidipes	MH660713
					Dtab	Desarmillaria tabescens	MH823225		Agaricales incertae sedis
					Asin	Armillaria sinapina	MH282847		Physalacriaceae
					Fvel	Flammulina velutipes	JF799107
					Ledo	Lentinula edodes	AB697988		Omphalotaceae
					Mper	Moniliophthora perniciosa	AY376688		Marasmiaceae
					Mror	Moniliophthora roreri	HQ259115
					Scom	Schizophyllum commune	AF402141		Schizophyllaceae
					Pcit	Pleurotus citrinopileatus	MG017444		Pleurotaceae
					Pery	Pleurotus eryngii	KX827267
					Post	Pleurotus ostreatus	EF204913
					Ppla	Pleurotus platypus	MG017445
					Hrus	Hygrophorus russula	MH643589		Hygrophoraceae
					Rsal	Rhizopogon salebrosus	MH794152		Rhizopogonaceae
					Rvin	Rhizopogon vinicolor	MH794153
					Pinv	Paxillus involutus	MK993563		Paxillaceae
					Prub	Paxillus rubicundulus	MK993564
					Hcor	Hericium coralloides	KY007042	Russulales	Hericiaceae
					Ldel	Lactarius deliciosus	MH319478		Russulaceae
					Lhat	Lactarius hatsudake	MH319475
					Lhyg	Lactarius hygrophoroides	MH319477
					Lpip	Lactarius piperatus	MH319479
					Lvol	Lactarius volemus	MH319474
					Rabi	Russula abietina	MH138073
					Rlep	Russula lepida	MH138075
					Rcom	Russula compacta	MH138072
					Rfoe	Russula foetens	MH138074
					Rvir	Russula virecsens	MH138076
					Hirr	Heterobasidion irregulare	KF957635		Bondarzewiaceae
					Fpal	Fomitopsis palustris	AP017926	Polyporales	Fomitopsidaceae
					Lsul	Laetiporus sulphureus	MG519331		Laetiporaceae
					Prad	Phlebia radiata	HE613568		Meruliaceae
					Gapp	Ganoderma applanatum	KR109212		Polyporaceae
					Gleu	Ganoderma leucocontextum	MH252534
					Gtsu	Ganoderma tsugae	MH252533
					Gcal	Ganoderma calidophilum	MH252535
					Gluc	Ganoderma lucidum	KC763799
					Gmer	Ganoderma meredithae	KP410262
					Gsin	Ganoderma sinense	KF673550
					Tcin	Trametes cingulata	GU723273
					Tcoc	Trametes coccinea	MT479166
					Thir	Trametes hirsuta	MG775432
					Tver	Trametes versicolor	MT479165
					Csul	Coniferiporia sulphurascens	MK623260	Hymenochaetales	Hymenochaetaceae
					Fmed	Fomitiporia mediterranea	MK623258
					Ssan	Sanghuangporus sanghuang	MG149786
					Plam	Phellinus lamaoensis	MK623259
					Spar	Schizopora paradoxa	MK623261		Schizoporaceae
					Tflo	Turbinellus floccosus	MN623377	Gomphales	Gomphaceae
					Capp	Cantharellus appalachiensis	MG602716	Cantharellales	Cantharellaceae
					Ccib	Cantharellus cibarius	KC573037
					Clut	Cantharellus lutescens	MG602719
					Rsol	Rhizoctonia solani	KC352446		Ceratobasidiaceae
					Apsi	Austropuccinia psidii	MN018834	Pucciniales	Sphaerophragmiaceae
					Pmei	Phakopsora meibomiae	GQ338834		Phakopsoraceae
					Ppac	Phakopsora pachyrhizi	GQ332420
					Cgat	Cryptococcus gattii	CP025773	Tremellales	Cryptococcaceae
					Cneo	Cryptococcus neoformans	AY101381
					Hory	Hannaella oryzae	MH732752		Bulleribasidiaceae
					Tfuc	Tremella fuciformis	MF422647		Tremellaceae
					Tasa	Trichosporon asahii	JH925097	Trichosporonales	Trichosporonaceae
					Mvio	Microbotryum cf. violaceum	KC285587	Microbotryales	Microbotryaceae
					Mlyc	Microbotryum lychnidis-dioicae	KC285586
					Rmuc	Rhodotorula mucilaginosa	MF694646	Sporidiobolales	Sporidiobolaceae
					Jang	Jaminaea angkorensis	KC628747	Microstromatales	/
					Ubro	Ustilago bromivora	LT558140	Ustilaginales	Ustilaginaceae
					Umay	Ustilago maydis	DQ157700
					Tind	Tilletia indica	DQ993184	Tilletiales	Tilletiaceae
					Twal	Tilletia walkeri	EF536375
